# Supplementary material for: Evaluating the Efficacy and Safety of TACE Combined with Iodine-125 Brachytherapy Versus TACE Monotherapy for Hepatocellular Carcinoma: A Systematic Review and Meta-Analysis
Source: J Clin Med. 2026 Mar 17;15(6):2267. doi: 10.3390/jcm15062267 (PMC13026359; doi:10.3390/jcm15062267)
Supplement: Supplementary file 1 [file jcm-15-02267-s001.zip]

Archive with 3 entries (3 files):
- jcm-4148033 - PRISMA_checklist Updated Mar 5.pdf
- jcm-4148033 -Supplementary 3_Study Exclusion Reasons.xlsx
- jcm-4148033 -Supplementary_TACE MA_Updated Mar 5.pdf
