# Supplementary material for: Evaluating the Efficacy and Safety of TACE Combined with Iodine-125 Brachytherapy Versus TACE Monotherapy for Hepatocellular Carcinoma: A Systematic Review and Meta-Analysis
Source: J Clin Med. 2026 Mar 17;15(6):2267. doi: 10.3390/jcm15062267 (PMC13026359; doi:10.3390/jcm15062267)
Supplement: Supplementary file 1 [file jcm-15-02267-s001.zip › jcm-4148033 -Supplementary 3_Study Exclusion Reasons.xlsx]

## Sheet: review_216308_excluded_csv_2025
Title	Study	Reason for Exclusion
Recurrence of hepatocellular carcinoma after transarterial chemoembolization (TACE) alone and TACE in combination with other treatment modalities	Balogh 2015	No English full text
TACE combined with CT-guided iodine-125 seeds implantation versus TACE alone for hepatocellular carcinoma with portal vein tumor thrombus: a randomized controlled study	ChiCTR-IOR-15006137 2015	Ongoing trial; no results
TACE Plus Multikinase Inhibitor and I-125 Seeds Brachytherapy for HCC With Branch PVTT	NCT04967495 2021	Ongoing trial; no results
A prospective, multi-center comparison study of transarterial chemoembolization combined with sorafenib and transarterial chemoembolization combined with 125I seed implantation for the treatment of hepatocellular carcinoma with portal vein tumor thrombosi	ChiCTR-ONN-16007929 2016	Ongoing trial; no results
3D versus 2D contrast-enhanced sonography in the evaluation of therapeutic response of hepatocellular carcinoma after locoregional therapies: preliminary findings	Bartolotta 2015	Wrong outcomes
S1885 Combined Transarterial Chemoembolization (TACE) and Percutaneous Local Ablation Therapy for Advanced Hepatocellular Carcinoma (HCC)	Kirikoshi 2010	Missing full text
TACE Combined With Iodine-125 Seeds Implantation for HCC	NCT03322280 2017	Ongoing trial; no results
Analysis of factors affecting the prognosis of transcatheter arterial chemoembolization for hepatitis B-related hepatocellular carcinoma	Cun 2021	Wrong intervention
Strategy Option in Combined locoregional treatment (Strategy CHemoEMbolization & Ablation) of patients with hepatocellular carcinoma: a Non-inferiority Randomized Multicenter Trial	EUCTR2020-003094-21-IT 2021	Ongoing trial; no results
Evaluation of local recurrence after treatment for hepatocellular carcinoma by contrast-enhanced ultrasonography using Sonazoid: comparison with dynamic computed tomography.	Shiozawa 2010	Wrong outcomes
Efficacy of chemoembolization for recurrent HCC after curative ablation therapy	Okabe 2013	Missing full text
Current status of the combination therapy of transarterial chemoembolization and local ablation for hepatocellular carcinoma	Li 2019	Wrong study design
Irradiation Stent Placement Plus TACE for HCC and PVTT	NCT03730675 2018	Ongoing trial; no results
Safety and Efficacy of Irradiation Stent Placement for Malignant Portal Vein Thrombus Combined with Transarterial Chemoembolization for Hepatocellular Carcinoma: A Single-Center Experience	Lu 2017	Wrong study design
Transcatheter arterial chemoembolization alone or combined with ablation for recurrent intermediate-stage hepatocellular carcinoma: a propensity score matching study	Wang 2020	Wrong intervention
Portal stent with endovascular brachytherapy improves the efficacy of TACE for hepatocellular carcinoma with main portal vein tumor thrombus	Li 2020	Wrong study design
Response evaluation of locoregional therapies in combined hepatocellular-cholangiocarcinoma and intrahepatic cholangiocarcinoma versus hepatocellular carcinoma: a propensity score matched study.	Mukund 2022	Wrong patient population
Clinical Outcomes of Radiological Treatment Modalities of Hepatocellular Carcinoma: A Single-Center Experience from Saudi Arabia.	Dahlan 2022	Wrong intervention
Prospective study of TACE combined with sorafenib vs TACE combined with 125I seed implantation in the treatment of hepatocellular carcinoma with portal vein tumor thrombus and arterioportal fistulas	Zhao 2022	Wrong comparator
Endovascular brachytherapy with iodine-125 seed strand for extensive portal vein tumor thrombus in patients with hepatocellular carcinoma	Tan 2023	Wrong study design
Irradiation stent with 125 I plus TACE versus sorafenib plus TACE for hepatocellular carcinoma with major portal vein tumor thrombosis: a multicenter randomized trial	Lu 2023	Wrong comparator
Lodine-125 seeds strand combined with TACE and Sorafenib for hepatocellular carcinoma with tumor thrombus in first-order branch of portal vein	ChiCTR2000038480 2020	Ongoing trial; no results
TACE Plus Atezolizumab/Bevacizumab and I-125 Seeds Brachytherapy for HCC With Branch PVTT	NCT05984511 2023	Ongoing trial; no results
